# Supplementary material for: High-efficiency quantitative control of mitochondrial transfer based on droplet microfluidics and its application on muscle regeneration
Source: Sci Adv. 2022 Aug 17;8(33):eabp9245. doi: 10.1126/sciadv.abp9245 (PMC9385153; doi:10.1126/sciadv.abp9245)
Supplement: Supplementary file 2 — Movies S1 to S3 [file sciadv.abp9245_movies_s1_to_s3.zip]

Archive with 3 entries (3 files):
- sciadv.abp9245_movie_s1.mp4
- sciadv.abp9245_movie_s2.mp4
- sciadv.abp9245_movie_s3.mp4
